# Supplementary material for: Development of Antifouling Coatings Based on Quaternary Ammonium Compounds through a Multilayer Approach
Source: Int J Mol Sci. 2023 Apr 1;24(7):6594. doi: 10.3390/ijms24076594 (PMC10094943; doi:10.3390/ijms24076594)
Supplement: Supplementary file 1 [file ijms-24-06594-s001.zip]

Archive with 1 entries (1 files):
- ijms-2181853-supplementary.pdf
